# Supplementary material for: A Test of Activated Carbon and Soil Seed Enhancements for Improved Sub-Shrub and Grass Seedling Survival With and Without Herbicide Application
Source: Plants (Basel). 2024 Nov 1;13(21):3074. doi: 10.3390/plants13213074 (PMC11548513; doi:10.3390/plants13213074)
Supplement: Supplementary file 1 [file plants-13-03074-s001.zip]

Archive with 1 entries (1 files):
- plants-3165337-supplementary.pdf
